# Supplementary material for: Evaluation of the Immunosafety of Cucurbit[n]uril In Vivo
Source: Pharmaceutics. 2024 Jan 19;16(1):127. doi: 10.3390/pharmaceutics16010127 (PMC10820314; doi:10.3390/pharmaceutics16010127)
Supplement: Supplementary file 1 [file pharmaceutics-16-00127-s001.zip]

Archive with 1 entries (1 files):
- pharmaceutics-2740298-supplementary.pdf
